# Supplementary material for: Synthesis of Functionalized 3H-pyrrolo-[1,2,3-de] Quinoxalines via Gold-Catalyzed Intramolecular Hydroamination of Alkynes
Source: Molecules. 2023 Aug 2;28(15):5831. doi: 10.3390/molecules28155831 (PMC10421283; doi:10.3390/molecules28155831)
Supplement: Supplementary file 1 [file molecules-28-05831-s001.zip]

Archive with 1 entries (1 files):
- molecules-2527500-supplementary.pdf
